# Supplementary material for: Allosteric inhibition of CFTR gating by CFTRinh-172 binding in the pore
Source: Nat Commun. 2024 Aug 6;15:6668. doi: 10.1038/s41467-024-50641-1 (PMC11303713; doi:10.1038/s41467-024-50641-1)
Supplement: Supplementary file 4 — Supplementary Data 1 [file 41467_2024_50641_MOESM4_ESM.xlsx]

## Sheet: Sheet1
Primers used for mutations
K95A	ggggaagtcaccgcagcagtacagcctctcttactgggaag
Complementary	cttcccagtaagagaggctgtactgctgcggtgacttcccc
M348K	ctgcattgttctgcgcaaggcggtcactcggcaatttc
Complementary	gaaattgccgagtgaccgccttgcgcagaacaatgcag
T1142A	atgaatatcatgagtgcattgcagtgggctgta
Complementary	tacagcccactgcaatgcactcatgatattcat
T1142I	atgaatatcatgagtatattgcagtgggctgta
Complementary	tacagcccactgcaatatactcatgatattcat
W1145A	atgagtacattgcaggccgctgtaaactccagc
Complementary	gctggagtttacagcggcctgcaatgtactcat
W1145L	atgagtacattgcagctcgctgtaaactccagc
Complementary	gctggagtttacagcgagctgcaatgtactcat
W1145Y	atgagtacattgcagtacgctgtaaactccagc
Complementary	gctggagtttacagcgtactgcaatgtactcat
h-pTM8-h	ggtttgcttgctctgggactcttcagaggtctaccactgg
Complementary	gagtcccagagcaagcaaaccgtcggctactcccacgat
p-hTM8-p	actttgcttgctatgggattcttcagaggtttaccactgg
Complementary	gaatcccatagcaagcaaagtgtcggctactcccacgta
Construct design for h-pTMD1-h-CFTR and p-hTMD1-p-CFTR
Human CFTR sequence from the N-terminus to 445I was replaced by the equivalent segment of pig CFTR to make h-pTMD1-h-CFTR; pig CFTR sequence from the N-terminus to 445I was replaced by the equivalent segment of human CFTR to make p-hTMD1-p-CFTR.
Construct design for h-pTMD1-h-CFTR and p-hTMD1-p-CFTR
The sequence between 777S and 1238Q of human CFTR was replaced by the equivalent segment of pig CFTR to make h-pTMD2-h-CFTR; pig CFTR between 777S and 1238P was replaced by the equivalent segment of human CFTR to make p-hTMD2-p-CFTR.
