# Supplementary material for: Allosteric inhibition of CFTR gating by CFTRinh-172 binding in the pore
Source: Nat Commun. 2024 Aug 6;15:6668. doi: 10.1038/s41467-024-50641-1 (PMC11303713; doi:10.1038/s41467-024-50641-1)
Supplement: Supplementary file 5 — Source Data [file 41467_2024_50641_MOESM5_ESM.xlsx]

## Sheet: E1371Q uncropped gel
	Left lane: Marker; Lane indicated with red arrow: E1371Q protein sample as shown in Figure 1b.

## Sheet: E1371Q + Inh-172 uncropped gel
	Left lane: Marker; Lane indicated with red arrow: E1371Q + Inh-172 protein sample as shown in Figure 1c.

## Sheet: Figure 4e
[Inh] (nM)	25	50	100	250	500	1000	5000	10000
WT	14	28	53		75	96	97	89
	32	29	61		87	96	99	99
	30	42	60		81	91	98	94
	34	35	64			92	96
	26		63			86	96
						90	96
						92	97
						88	97
Mean	27.2	33.5	60.2		81	91.375	97	94
	7.94984	6.45497	4.32435		6	3.50255	1.06904	5
SEM	3.55528	3.22749	1.93391		3.4641	1.23834	0.322329	2.88675
K95A			10		23	51	78	89
			13		38	58	89	95
			19		46	62	88	94
			9		31	58	84	93
			7		29	47	81	90
			15		42	59	85	93
Mean			12.1667		34.8333	55.8333	84.1667	92.3333
			4.40076		8.65833	5.63619	4.16733	2.33809
SEM			1.7966		3.53475	2.30097	1.70131	0.954521
M348K			10	39	50	68	90	92
			17	31	41	61	94	89
			1	36	62	64	84	83
			23	35	56	60	81
					63	68	87
							82
							88
							87
Mean			12.75	35.25	54.4	64.2	86.625	88
			9.46485	3.30404	9.12688	3.76829	4.27409	4.58258
SEM			4.73242	1.65202	4.08167	1.68523	1.51112	2.64575
W1145A			2		42	60	90	95
			8		32	69	89	86
			0.5		42	44	75	88
					33	52	91	90
						49	80
Mean			3.5		37.25	54.8	85	89.75
			3.96863		5.5	9.83362	7.10634	3.86221
SEM			2.29129		2.75	4.39773	3.17805	1.93111

## Sheet: Figure 6f
[Inh] (nM)	50	100	500	1000	5000	10000
h-WT	28	53	75	96	97
	29	61	87	96	99
	42	60	81	91	98
	35	64		92	96
		63		86	96
				90	96
				92	97
				88	97
Mean	33.5	60.2	81	91.375	97
	6.45497	4.32435	6	3.50255	1.06904
SEM	3.22749	1.93391	3.4641	1.23834	0.322329
p-WT	2	2	22	33	67	89
	4	18	31	38	62	83
	8	5	27	40	70	79
	15	13	22	21	59	82
	7	6	31	41	59	73
		6	25	44	77	80
		7	23	39	72	93
				36	79
				29
				36
				42
Mean	7.2	8.14286	25.8571	36.2727	68.125	82.7143
	4.96991	5.45981	3.93398	6.60441	7.75403	6.60087
SEM	2.22261	2.06361	1.4869	1.9913	2.74146	2.49489
h-pTMD1-h	34	39	79	91		99
	45	51	86	94		100
	25	37	76	89		100
	39	50	86	94		100
Mean	35.75	44.25	81.75	92		99.75
	8.46069	7.27438	5.058	2.44949		0.5
SEM	4.23035	3.63719	2.529	1.22474		0.25
p-hTMD1-p		4	20	42	71	86
		3	17	30	67	83
		1	15	24	68	81
Mean		2.66667	17.3333	32	68.6667	83.3333
		1.52753	2.51661	9.16515	2.08167	2.51661
SEM		0.881917	1.45297	5.2915	1.20185	1.45297
h-pTMD2-h		12	15	22	43	68
		9	25	30	55	68
		6	14	31	67	51
		0	21	31	61	65
						58
						66
Mean		6.75	18.75	28.5	56.5	62.6667
		5.12348	5.18813	4.3589	10.247	6.80196
SEM		2.56174	2.59406	2.17945	5.12348	2.77689
p-hTMD2-p	52	75	81	85	96	99
	48	60	71	75	97	98
	39	64	78	84	96	100
		67	69	75	95	98
		62	61			90
		62				93
		55				91
Mean	46.3333	63.5714	72	79.75	96	95.5714
	6.65833	6.24118	7.87401	5.5	0.816497	4.11733
SEM	3.84419	2.35895	3.52136	2.75	0.408248	1.5562

## Sheet: Figure 7c
[Inh] (nM)	25	50	100	500	1000	5000	10000
h-WT		28	53	75	96	97
		29	61	87	96	99
		42	60	81	91	98
		35	64		92	96
			63		86	96
					90	96
					92	97
					88	97
Mean		33.5	60.2	81	91.375	97
		6.45497	4.32435	6	3.50255	1.06904
SEM		3.22749	1.93391	3.4641	1.23834	0.322329
p-WT		2	2	22	33	67	89
		4	18	31	38	62	83
		8	5	27	40	70	79
		15	13	22	21	59	82
		7	6	31	41	59	73
			6	25	44	77	80
			7	23	39	72	93
					36
					29
					36
					42
Mean		7.2	8.14286	25.8571	36.2727	66.5714	82.7143
		4.96991	5.45981	3.93398	6.60441	6.90066	6.60087
SEM		2.22261	2.06361	1.4869	1.9913	2.6082	2.49489
h-pTM8-h			25	50	68	89	93
			10	57	54	79	89
			13	37	54	80	93
			18	33	58	85	89
			26	42
				59
Mean			18.4	46.3333	58.5	83.25	91
			7.09225	10.6896	6.60808	4.64579	2.3094
SEM			3.17175	4.36399	3.30404	2.32289	1.1547
p-hTM8-p	0		13	63	57		100
	3		18	60	53		89
	1		20	56	44		82
	0		14	33	63		85
			17	23	53
Mean	1		16.4	47	54		89
	1.41421		2.88097	17.8746	6.9282		7.87401
SEM	0.707107		1.28841	7.99375	3.09839		3.937

## Sheet: Figure 8b
[Inh] (nM)	50	100	500	1000	5000	10000
No potentiator	28	53	75	96	97
	29	61	87	96	99
	42	60	81	91	98
	35	64		92	96
		63		86	96
				90	96
				92	97
				88	97
Mean	33.5	60.2	81	91.375	97
	6.45497	4.32435	6	3.50255	1.06904
SEM	3.22749	1.93391	3.4641	1.23834	0.322329
VX770 (200nM)		27	80	84	97	100
		19	65	70	76	98
		29	59	98	98	97
		33	69	82	94
Mean		27	68.25	83.5	91.25	98.3333
		5.88784	8.8459	11.4746	10.3078	1.52753
SEM		2.94392	4.42295	5.7373	5.15388	0.881917
VX770 (1000nM)		27	56	78	93	98
		20	59	72	97	96
		14	46	63	92	97
					82	99
					90
Mean		20.3333	53.6667	71	90.8	97.5
		6.50641	6.80686	7.54983	5.54076	1.29099
SEM		3.75648	3.92994	4.3589	2.4779	0.645497

## Sheet: Figure S4e
[Inh] (nM)	50	100	500	1000	5000	10000
WT	28	53	75	96	97
	29	61	87	96	99
	42	60	81	91	98
	35	64		92	96
		63		86	96
				90	96
				92	97
				88	97
Mean	33.5	60.2	81	91.375	97
	6.45497	4.32435	6	3.50255	1.06904
SEM	3.22749	1.93391	3.4641	1.23834	0.322329
T1142A		28	61	74	90	97
		24	67	70	93	97
		52	78	87	96	98
		14	44	60	84	92
		42	66	78	93	97
		28
Mean		31.3333	63.2	73.8	91.2	96.2
		13.545	12.3976	9.95992	4.54973	2.38747
SEM		5.52972	5.54437	4.45421	2.0347	1.06771
T1142I		5	22	38	78	90
		9	30	44	81	90
		5	22	37	80	92
		10	23	41	79	90
		7	20	37	75	91
			18	39	77	91
Mean		7.2	22.5	39.3333	78.3333	90.6667
		2.28035	4.08656	2.73252	2.16025	0.816497
SEM		1.0198	1.66833	1.11555	0.881917	0.333333
W1145L		21	43	61	85	92
		11	42	59	83	92
		16	48	67	87	91
					70	83
Mean		16	44.3333	62.3333	81.25	89.5
		5	3.21455	4.16333	7.67572	4.3589
SEM		2.88675	1.85592	2.4037	3.83786	2.17945
W1145Y		5	29	43	77	88
		17	46	67	82	95
		10	30	48	84	90
		11	42	56	85	92
			43	56		92
Mean		10.75	38	54	82	91.4
		4.92443	7.90569	9.13783	3.55903	2.60768
SEM		2.46221	3.53553	4.08656	1.77951	1.16619
